# Supplementary material for: Prolonged cell cycle arrest in response to DNA damage in yeast requires the maintenance of DNA damage signaling and the spindle assembly checkpoint
Source: eLife. 2024 Dec 10;13:RP94334. doi: 10.7554/eLife.94334 (PMC11630823; doi:10.7554/eLife.94334)
Supplement: Figure 4—source data 4. [file elife-94334-fig4-data4.zip]

Archive with 3 entries (2 files):
- Figure 4 - Source Data 4/
- Figure 4 - Source Data 4/Myc Blot.scn
- Figure 4 - Source Data 4/Rad53 Blot.scn
