# Supplementary material for: Prolonged cell cycle arrest in response to DNA damage in yeast requires the maintenance of DNA damage signaling and the spindle assembly checkpoint
Source: eLife. 2024 Dec 10;13:RP94334. doi: 10.7554/eLife.94334 (PMC11630823; doi:10.7554/eLife.94334)
Supplement: Figure 4—source data 6. [file elife-94334-fig4-data6.zip]

Archive with 4 entries (3 files):
- Figure 4 - Source Data 6/
- Figure 4 - Source Data 6/Myc Blot.scn
- Figure 4 - Source Data 6/Pgk1 Blot.scn
- Figure 4 - Source Data 6/Rad53 Blot.scn
