# Supplementary material for: Prolonged cell cycle arrest in response to DNA damage in yeast requires the maintenance of DNA damage signaling and the spindle assembly checkpoint
Source: eLife. 2024 Dec 10;13:RP94334. doi: 10.7554/eLife.94334 (PMC11630823; doi:10.7554/eLife.94334)
Supplement: Figure 5—source data 8. [file elife-94334-fig5-data8.zip]

Archive with 3 entries (2 files):
- Figure 5 - Source Data 8/
- Figure 5 - Source Data 8/Myc Pgk1 Blot.scn
- Figure 5 - Source Data 8/Rad53 Blot.scn
