# Supplementary material for: Prolonged cell cycle arrest in response to DNA damage in yeast requires the maintenance of DNA damage signaling and the spindle assembly checkpoint
Source: eLife. 2024 Dec 10;13:RP94334. doi: 10.7554/eLife.94334 (PMC11630823; doi:10.7554/eLife.94334)
Supplement: Figure 5—figure supplement 1—source data 4. [file elife-94334-fig5-figsupp1-data4.zip]

Archive with 2 entries (1 files):
- Figure 5 - figure supplement 1 - Source Data 4/
- Figure 5 - figure supplement 1 - Source Data 4/Ddc2 2 DSB.scn
