# Supplementary material for: Prolonged cell cycle arrest in response to DNA damage in yeast requires the maintenance of DNA damage signaling and the spindle assembly checkpoint
Source: eLife. 2024 Dec 10;13:RP94334. doi: 10.7554/eLife.94334 (PMC11630823; doi:10.7554/eLife.94334)
Supplement: Figure 7—figure supplement 1—source data 4. [file elife-94334-fig7-figsupp1-data4.zip]

Archive with 4 entries (3 files):
- Figure 7 - figure supplement 1 - Source Data 4/
- Figure 7 - figure supplement 1 - Source Data 4/Myc 1 Blot.scn
- Figure 7 - figure supplement 1 - Source Data 4/Myc Pgk1.scn
- Figure 7 - figure supplement 1 - Source Data 4/Rad53 Blot.scn
